# Supplementary material for: Synthesis of 5-Fluorouracil Polymer Conjugate and 19F NMR Analysis of Drug Release for MRI Monitoring
Source: Polymers (Basel). 2023 Apr 3;15(7):1778. doi: 10.3390/polym15071778 (PMC10097235; doi:10.3390/polym15071778)
Supplement: Supplementary file 1 [file polymers-15-01778-s001.zip]

Archive with 1 entries (1 files):
- polymers-2157264-supplementary.pdf
